# Supplementary material for: Physicochemical Characterization and Antibacterial Properties of Carbon Dots from Two Mediterranean Olive Solid Waste Cultivars
Source: Nanomaterials (Basel). 2022 Mar 7;12(5):885. doi: 10.3390/nano12050885 (PMC8912711; doi:10.3390/nano12050885)
Supplement: Supplementary file 1 [file nanomaterials-12-00885-s001.zip]

Archive with 1 entries (1 files):
- nanomaterials-1615742-supplementary.pdf
